# Supplementary material for: Design of 4-Substituted Sulfonamidobenzoic Acid Derivatives Targeting Coxsackievirus B3
Source: Life (Basel). 2022 Nov 9;12(11):1832. doi: 10.3390/life12111832 (PMC9694965; doi:10.3390/life12111832)
Supplement: Supplementary file 1 [file life-12-01832-s001.zip]

Archive with 1 entries (1 files):
- life-2000506-supplementary.pdf
